# Supplementary material for: Distinguishing shadows from surface boundaries using local achromatic cues
Source: PLoS Comput Biol. 2022 Sep 14;18(9):e1010473. doi: 10.1371/journal.pcbi.1010473 (PMC9512248; doi:10.1371/journal.pcbi.1010473)
Supplement: S1 Table — Each block used the indicated images as the test set and trained on the remainder. This ensured no overlap between the test and training sets. The 2D in parentheses refers to classification using only Michelson and RMS Contrast parameters. The 3D analyses also include a parameter measuring proportion of stimulus energy in high spatial frequencies. occ = occlusion images, shad = shadow images. (XLSX) [file pcbi.1010473.s001.xlsx]

## Sheet: Sheet1
block	occ	shad	Test (2D)	Train (2D)	Test (3D)	Train (3D)
1	1-20	1-9	0.629	0.702	0.534	0.711
2	21-40	10-18	0.567	0.726	0.585	0.725
3	41-60	19-27	0.599	0.708	0.603	0.701
4	61-80	28-36	0.8	0.677	0.808	0.669
5	81-100	37-45	0.79	0.681	0.79	0.681
AVG	-	-	0.677	0.699	0.664	0.697
