# Supplementary material for: Distinguishing shadows from surface boundaries using local achromatic cues
Source: PLoS Comput Biol. 2022 Sep 14;18(9):e1010473. doi: 10.1371/journal.pcbi.1010473 (PMC9512248; doi:10.1371/journal.pcbi.1010473)
Supplement: S2 Table — (XLSX) [file pcbi.1010473.s002.xlsx]

## Sheet: Sheet1
block	occ	shad	Test (2D)	Train (2D)	Test (3D)	Train (3D)
1	1-4	1-9	0.809	0.677	0.797	0.667
2	5-8	10-18	0.664	0.713	0.644	0.711
3	9-12	19-27	0.609	0.722	0.603	0.724
4	13-16	28-36	0.74	0.691	0.663	0.697
5	17-20	37-45	0.601	0.73	0.59	0.728
AVG	-	-	0.685	0.707	0.659	0.705
