# Supplementary material for: Distinguishing shadows from surface boundaries using local achromatic cues
Source: PLoS Comput Biol. 2022 Sep 14;18(9):e1010473. doi: 10.1371/journal.pcbi.1010473 (PMC9512248; doi:10.1371/journal.pcbi.1010473)
Supplement: S3 Table — Each block used the indicated images as the test set and trained on the remainder. (XLSX) [file pcbi.1010473.s003.xlsx]

## Sheet: Sheet1
block	occ	shad	Test	Train
1	1-20	1-9	0.8448	0.8318
2	21-40	10-18	0.8342	0.8498
3	41-60	19-27	0.7483	0.8531
4	61-80	28-36	0.7268	0.8615
5	81-100	37-45	0.7715	0.841
AVG	-	-	0.7851	0.8474
