# Supplementary material for: Distinguishing shadows from surface boundaries using local achromatic cues
Source: PLoS Comput Biol. 2022 Sep 14;18(9):e1010473. doi: 10.1371/journal.pcbi.1010473 (PMC9512248; doi:10.1371/journal.pcbi.1010473)
Supplement: S5 Table — In this analysis, both the training sets and the test sets were sampled uniformly with replacement from all the images. (XLSX) [file pcbi.1010473.s005.xlsx]

## Sheet: Sheet1
Set	GFB		FRF-4		FRF-6		FRF-10
	os-1	os-2	os-1	os-2	os-1	os-2	os-1	os-2
1	0.798	0.791	0.875	0.886	0.884	0.889	0.883	0.898
2	0.8	0.82	0.879	0.923	0.888	0.91	0.902	0.93
3	0.81	0.8	0.874	0.895	0.889	0.894	0.902	0.904
4	0.789	0.804	0.865	0.878	0.879	0.888	0.888	0.892
AVG	0.799	0.804	0.873	0.896	0.885	0.895	0.894	0.906
