# Supplementary material for: Distinguishing shadows from surface boundaries using local achromatic cues
Source: PLoS Comput Biol. 2022 Sep 14;18(9):e1010473. doi: 10.1371/journal.pcbi.1010473 (PMC9512248; doi:10.1371/journal.pcbi.1010473)
Supplement: S6 Table — Each block used the indicated images as the test set and trained on the remainder. (XLSX) [file pcbi.1010473.s006.xlsx]

## Sheet: Sheet1
block	occ	shad	Test	Train
1	1-20	1-9	0.8834	0.8424
2	21-40	10-18	0.842	0.8606
3	41-60	19-27	0.7568	0.8742
4	61-80	28-36	0.7317	0.878
5	81-100	37-45	0.8021	0.8589
AVG	-	-	0.8031	0.8628
