# Supplementary material for: Distinguishing shadows from surface boundaries using local achromatic cues
Source: PLoS Comput Biol. 2022 Sep 14;18(9):e1010473. doi: 10.1371/journal.pcbi.1010473 (PMC9512248; doi:10.1371/journal.pcbi.1010473)
Supplement: S7 Table — (XLSX) [file pcbi.1010473.s007.xlsx]

## Sheet: Sheet1
block	occ	shad	Test	Train
1	1-4	1-9	0.7065	0.8909
2	5-8	10-18	0.724	0.8795
3	9-12	19-27	0.7381	0.9002
4	13-16	28-36	0.7171	0.8955
5	17-20	37-45	0.802	0.8844
AVG	-	-	0.7375	0.8901
