# Supplementary material for: Distinguishing shadows from surface boundaries using local achromatic cues
Source: PLoS Comput Biol. 2022 Sep 14;18(9):e1010473. doi: 10.1371/journal.pcbi.1010473 (PMC9512248; doi:10.1371/journal.pcbi.1010473)
Supplement: S8 Table — (XLSX) [file pcbi.1010473.s008.xlsx]

## Sheet: Sheet1
block	occ	shad	Test	Train
1	1-20	1-9	0.8807	0.8377
2	21-40	10-18	0.8379	0.8501
3	41-60	19-27	0.7676	0.8613
4	61-80	28-36	0.7169	0.8744
5	81-100	37-45	0.7934	0.8374
AVG	-	-	0.7993	0.8522
