# Supplementary material for: Distinguishing shadows from surface boundaries using local achromatic cues
Source: PLoS Comput Biol. 2022 Sep 14;18(9):e1010473. doi: 10.1371/journal.pcbi.1010473 (PMC9512248; doi:10.1371/journal.pcbi.1010473)
Supplement: S9 Table — (XLSX) [file pcbi.1010473.s009.xlsx]

## Sheet: Sheet1
block	occ	shad	Test	Train
1	1-4	1-9	0.6826	0.8234
2	5-8	10-18	0.7052	0.7923
3	9-12	19-27	0.7535	0.7989
4	13-16	28-36	0.7069	0.8287
5	17-20	37-45	0.8246	0.7811
AVG	-	-	0.7346	0.8049
