# Supplementary material for: Distinguishing shadows from surface boundaries using local achromatic cues
Source: PLoS Comput Biol. 2022 Sep 14;18(9):e1010473. doi: 10.1371/journal.pcbi.1010473 (PMC9512248; doi:10.1371/journal.pcbi.1010473)
Supplement: S11 Table — (XLSX) [file pcbi.1010473.s011.xlsx]

## Sheet: Sheet1
block	occ	shad	Test	Train
1	1-4	1-9	0.7053	0.9096
2	5-8	10-18	0.7352	0.9081
3	9-12	19-27	0.7231	0.924
4	13-16	28-36	0.7209	0.9078
5	17-20	37-45	0.7966	0.9113
AVG	-	-	0.7362	0.9122
