# Supplementary material for: Distinguishing shadows from surface boundaries using local achromatic cues
Source: PLoS Comput Biol. 2022 Sep 14;18(9):e1010473. doi: 10.1371/journal.pcbi.1010473 (PMC9512248; doi:10.1371/journal.pcbi.1010473)
Supplement: S1 Code — (ZIP) [file pcbi.1010473.s022.zip]

Archive with 766 entries (667 files):
- S1_Code/FRF/
- S1_Code/FRF/__pycache__/
- S1_Code/FRF/__pycache__/dataset_KFold.cpython-39.pyc
- S1_Code/FRF/__pycache__/frf_class_model.cpython-39.pyc
- S1_Code/FRF/__pycache__/load_dataset.cpython-39.pyc
- S1_Code/FRF/dataset_KFold.py
- S1_Code/FRF/Filters/
- S1_Code/FRF/Filters/filters_concat_8_16_32.mat
- S1_Code/FRF/Filters/first_stage_16.mat
- S1_Code/FRF/Filters/first_stage_32.mat
- S1_Code/FRF/Filters/first_stage_8.mat
- S1_Code/FRF/Filters/gabor_16.mat
- S1_Code/FRF/Filters/gabor_32.mat
- S1_Code/FRF/Filters/gabor_8.mat
- S1_Code/FRF/frf_class_model.py
- S1_Code/FRF/frf_model_8_-2_1/
- S1_Code/FRF/frf_model_8_-2_1/assets/
- S1_Code/FRF/frf_model_8_-2_1/keras_metadata.pb
- S1_Code/FRF/frf_model_8_-2_1/saved_model.pb
- S1_Code/FRF/frf_model_8_-2_1/variables/
- S1_Code/FRF/frf_model_8_-2_1/variables/variables.data-00000-of-00001
- S1_Code/FRF/frf_model_8_-2_1/variables/variables.index
- S1_Code/FRF/frf_model_train2.py
- S1_Code/FRF/load_dataset.py
- S1_Code/FRF/Scripts/
- S1_Code/FRF/Scripts/__pycache__/
- S1_Code/FRF/Scripts/__pycache__/dataset_KFold.cpython-38.pyc
- S1_Code/FRF/Scripts/__pycache__/dataset_KFold.cpython-39.pyc
- S1_Code/FRF/Scripts/__pycache__/dataset_test_fold.cpython-38.pyc
- S1_Code/FRF/Scripts/__pycache__/dataset_test_fold.cpython-39.pyc
- S1_Code/FRF/Scripts/__pycache__/prep_dataset.cpython-38.pyc
- S1_Code/FRF/Scripts/__pycache__/prep_dataset.cpython-39.pyc
- S1_Code/FRF/Scripts/dataset_KFold.py
- S1_Code/FRF/Scripts/dataset_maker.py
- S1_Code/FRF/Scripts/dataset_test_fold.py
- S1_Code/FRF/Scripts/load_data.py
- S1_Code/FRF/Scripts/prep_dataset.py
- S1_Code/FRF/venv/
- S1_Code/FRF/venv/.gitignore
- S1_Code/FRF/venv/Include/
- S1_Code/FRF/venv/Lib/
- S1_Code/FRF/venv/Lib/site-packages/
- S1_Code/FRF/venv/Lib/site-packages/_distutils_hack/
- S1_Code/FRF/venv/Lib/site-packages/_distutils_hack/__init__.py
- S1_Code/FRF/venv/Lib/site-packages/_distutils_hack/override.py
- S1_Code/FRF/venv/Lib/site-packages/_virtualenv.pth
- S1_Code/FRF/venv/Lib/site-packages/_virtualenv.py
- S1_Code/FRF/venv/Lib/site-packages/distutils-precedence.pth
- S1_Code/FRF/venv/Lib/site-packages/pip/
- S1_Code/FRF/venv/Lib/site-packages/pip/__init__.py
- S1_Code/FRF/venv/Lib/site-packages/pip/__main__.py
- S1_Code/FRF/venv/Lib/site-packages/pip/_internal/
- S1_Code/FRF/venv/Lib/site-packages/pip/_internal/__init__.py
- S1_Code/FRF/venv/Lib/site-packages/pip/_internal/build_env.py
- S1_Code/FRF/venv/Lib/site-packages/pip/_internal/cache.py
- S1_Code/FRF/venv/Lib/site-packages/pip/_internal/cli/
- S1_Code/FRF/venv/Lib/site-packages/pip/_internal/cli/__init__.py
- S1_Code/FRF/venv/Lib/site-packages/pip/_internal/cli/autocompletion.py
- S1_Code/FRF/venv/Lib/site-packages/pip/_internal/cli/base_command.py
- S1_Code/FRF/venv/Lib/site-packages/pip/_internal/cli/cmdoptions.py
- S1_Code/FRF/venv/Lib/site-packages/pip/_internal/cli/command_context.py
- S1_Code/FRF/venv/Lib/site-packages/pip/_internal/cli/main.py
- S1_Code/FRF/venv/Lib/site-packages/pip/_internal/cli/main_parser.py
- S1_Code/FRF/venv/Lib/site-packages/pip/_internal/cli/parser.py
- S1_Code/FRF/venv/Lib/site-packages/pip/_internal/cli/progress_bars.py
- S1_Code/FRF/venv/Lib/site-packages/pip/_internal/cli/req_command.py
- S1_Code/FRF/venv/Lib/site-packages/pip/_internal/cli/spinners.py
- S1_Code/FRF/venv/Lib/site-packages/pip/_internal/cli/status_codes.py
- S1_Code/FRF/venv/Lib/site-packages/pip/_internal/commands/
- S1_Code/FRF/venv/Lib/site-packages/pip/_internal/commands/__init__.py
- S1_Code/FRF/venv/Lib/site-packages/pip/_internal/commands/cache.py
- S1_Code/FRF/venv/Lib/site-packages/pip/_internal/commands/check.py
- S1_Code/FRF/venv/Lib/site-packages/pip/_internal/commands/completion.py
- S1_Code/FRF/venv/Lib/site-packages/pip/_internal/commands/configuration.py
- S1_Code/FRF/venv/Lib/site-packages/pip/_internal/commands/debug.py
- S1_Code/FRF/venv/Lib/site-packages/pip/_internal/commands/download.py
- S1_Code/FRF/venv/Lib/site-packages/pip/_internal/commands/freeze.py
- S1_Code/FRF/venv/Lib/site-packages/pip/_internal/commands/hash.py
- S1_Code/FRF/venv/Lib/site-packages/pip/_internal/commands/help.py
- S1_Code/FRF/venv/Lib/site-packages/pip/_internal/commands/install.py
- S1_Code/FRF/venv/Lib/site-packages/pip/_internal/commands/list.py
- S1_Code/FRF/venv/Lib/site-packages/pip/_internal/commands/search.py
- S1_Code/FRF/venv/Lib/site-packages/pip/_internal/commands/show.py
- S1_Code/FRF/venv/Lib/site-packages/pip/_internal/commands/uninstall.py
- S1_Code/FRF/venv/Lib/site-packages/pip/_internal/commands/wheel.py
- S1_Code/FRF/venv/Lib/site-packages/pip/_internal/configuration.py
- S1_Code/FRF/venv/Lib/site-packages/pip/_internal/distributions/
- S1_Code/FRF/venv/Lib/site-packages/pip/_internal/distributions/__init__.py
- S1_Code/FRF/venv/Lib/site-packages/pip/_internal/distributions/base.py
- S1_Code/FRF/venv/Lib/site-packages/pip/_internal/distributions/installed.py
- S1_Code/FRF/venv/Lib/site-packages/pip/_internal/distributions/sdist.py
- S1_Code/FRF/venv/Lib/site-packages/pip/_internal/distributions/wheel.py
- S1_Code/FRF/venv/Lib/site-packages/pip/_internal/exceptions.py
- S1_Code/FRF/venv/Lib/site-packages/pip/_internal/index/
- S1_Code/FRF/venv/Lib/site-packages/pip/_internal/index/__init__.py
- S1_Code/FRF/venv/Lib/site-packages/pip/_internal/index/collector.py
- S1_Code/FRF/venv/Lib/site-packages/pip/_internal/index/package_finder.py
- S1_Code/FRF/venv/Lib/site-packages/pip/_internal/index/sources.py
- S1_Code/FRF/venv/Lib/site-packages/pip/_internal/locations/
- S1_Code/FRF/venv/Lib/site-packages/pip/_internal/locations/__init__.py
- S1_Code/FRF/venv/Lib/site-packages/pip/_internal/locations/_distutils.py
- S1_Code/FRF/venv/Lib/site-packages/pip/_internal/locations/_sysconfig.py
- S1_Code/FRF/venv/Lib/site-packages/pip/_internal/locations/base.py
- S1_Code/FRF/venv/Lib/site-packages/pip/_internal/main.py
- S1_Code/FRF/venv/Lib/site-packages/pip/_internal/metadata/
- S1_Code/FRF/venv/Lib/site-packages/pip/_internal/metadata/__init__.py
- S1_Code/FRF/venv/Lib/site-packages/pip/_internal/metadata/base.py
- S1_Code/FRF/venv/Lib/site-packages/pip/_internal/metadata/pkg_resources.py
- S1_Code/FRF/venv/Lib/site-packages/pip/_internal/models/
- S1_Code/FRF/venv/Lib/site-packages/pip/_internal/models/__init__.py
- S1_Code/FRF/venv/Lib/site-packages/pip/_internal/models/candidate.py
- S1_Code/FRF/venv/Lib/site-packages/pip/_internal/models/direct_url.py
- S1_Code/FRF/venv/Lib/site-packages/pip/_internal/models/format_control.py
- S1_Code/FRF/venv/Lib/site-packages/pip/_internal/models/index.py
- S1_Code/FRF/venv/Lib/site-packages/pip/_internal/models/link.py
- S1_Code/FRF/venv/Lib/site-packages/pip/_internal/models/scheme.py
- S1_Code/FRF/venv/Lib/site-packages/pip/_internal/models/search_scope.py
- S1_Code/FRF/venv/Lib/site-packages/pip/_internal/models/selection_prefs.py
- S1_Code/FRF/venv/Lib/site-packages/pip/_internal/models/target_python.py
- S1_Code/FRF/venv/Lib/site-packages/pip/_internal/models/wheel.py
- S1_Code/FRF/venv/Lib/site-packages/pip/_internal/network/
- S1_Code/FRF/venv/Lib/site-packages/pip/_internal/network/__init__.py
- S1_Code/FRF/venv/Lib/site-packages/pip/_internal/network/auth.py
- S1_Code/FRF/venv/Lib/site-packages/pip/_internal/network/cache.py
- S1_Code/FRF/venv/Lib/site-packages/pip/_internal/network/download.py
- S1_Code/FRF/venv/Lib/site-packages/pip/_internal/network/lazy_wheel.py
- S1_Code/FRF/venv/Lib/site-packages/pip/_internal/network/session.py
- S1_Code/FRF/venv/Lib/site-packages/pip/_internal/network/utils.py
- S1_Code/FRF/venv/Lib/site-packages/pip/_internal/network/xmlrpc.py
- S1_Code/FRF/venv/Lib/site-packages/pip/_internal/operations/
- S1_Code/FRF/venv/Lib/site-packages/pip/_internal/operations/__init__.py
- S1_Code/FRF/venv/Lib/site-packages/pip/_internal/operations/build/
- S1_Code/FRF/venv/Lib/site-packages/pip/_internal/operations/build/__init__.py
- S1_Code/FRF/venv/Lib/site-packages/pip/_internal/operations/build/metadata.py
- S1_Code/FRF/venv/Lib/site-packages/pip/_internal/operations/build/metadata_legacy.py
- S1_Code/FRF/venv/Lib/site-packages/pip/_internal/operations/build/wheel.py
- S1_Code/FRF/venv/Lib/site-packages/pip/_internal/operations/build/wheel_legacy.py
- S1_Code/FRF/venv/Lib/site-packages/pip/_internal/operations/check.py
- S1_Code/FRF/venv/Lib/site-packages/pip/_internal/operations/freeze.py
- S1_Code/FRF/venv/Lib/site-packages/pip/_internal/operations/install/
- S1_Code/FRF/venv/Lib/site-packages/pip/_internal/operations/install/__init__.py
- S1_Code/FRF/venv/Lib/site-packages/pip/_internal/operations/install/editable_legacy.py
- S1_Code/FRF/venv/Lib/site-packages/pip/_internal/operations/install/legacy.py
- S1_Code/FRF/venv/Lib/site-packages/pip/_internal/operations/install/wheel.py
- S1_Code/FRF/venv/Lib/site-packages/pip/_internal/operations/prepare.py
- S1_Code/FRF/venv/Lib/site-packages/pip/_internal/pyproject.py
- S1_Code/FRF/venv/Lib/site-packages/pip/_internal/req/
- S1_Code/FRF/venv/Lib/site-packages/pip/_internal/req/__init__.py
- S1_Code/FRF/venv/Lib/site-packages/pip/_internal/req/constructors.py
- S1_Code/FRF/venv/Lib/site-packages/pip/_internal/req/req_file.py
- S1_Code/FRF/venv/Lib/site-packages/pip/_internal/req/req_install.py
- S1_Code/FRF/venv/Lib/site-packages/pip/_internal/req/req_set.py
- S1_Code/FRF/venv/Lib/site-packages/pip/_internal/req/req_tracker.py
- S1_Code/FRF/venv/Lib/site-packages/pip/_internal/req/req_uninstall.py
- S1_Code/FRF/venv/Lib/site-packages/pip/_internal/resolution/
- S1_Code/FRF/venv/Lib/site-packages/pip/_internal/resolution/__init__.py
- S1_Code/FRF/venv/Lib/site-packages/pip/_internal/resolution/base.py
- S1_Code/FRF/venv/Lib/site-packages/pip/_internal/resolution/legacy/
- S1_Code/FRF/venv/Lib/site-packages/pip/_internal/resolution/legacy/__init__.py
- S1_Code/FRF/venv/Lib/site-packages/pip/_internal/resolution/legacy/resolver.py
- S1_Code/FRF/venv/Lib/site-packages/pip/_internal/resolution/resolvelib/
- S1_Code/FRF/venv/Lib/site-packages/pip/_internal/resolution/resolvelib/__init__.py
- S1_Code/FRF/venv/Lib/site-packages/pip/_internal/resolution/resolvelib/base.py
- S1_Code/FRF/venv/Lib/site-packages/pip/_internal/resolution/resolvelib/candidates.py
- S1_Code/FRF/venv/Lib/site-packages/pip/_internal/resolution/resolvelib/factory.py
- S1_Code/FRF/venv/Lib/site-packages/pip/_internal/resolution/resolvelib/found_candidates.py
- S1_Code/FRF/venv/Lib/site-packages/pip/_internal/resolution/resolvelib/provider.py
- S1_Code/FRF/venv/Lib/site-packages/pip/_internal/resolution/resolvelib/reporter.py
- S1_Code/FRF/venv/Lib/site-packages/pip/_internal/resolution/resolvelib/requirements.py
- S1_Code/FRF/venv/Lib/site-packages/pip/_internal/resolution/resolvelib/resolver.py
- S1_Code/FRF/venv/Lib/site-packages/pip/_internal/self_outdated_check.py
- S1_Code/FRF/venv/Lib/site-packages/pip/_internal/utils/
- S1_Code/FRF/venv/Lib/site-packages/pip/_internal/utils/__init__.py
- S1_Code/FRF/venv/Lib/site-packages/pip/_internal/utils/appdirs.py
- S1_Code/FRF/venv/Lib/site-packages/pip/_internal/utils/compat.py
- S1_Code/FRF/venv/Lib/site-packages/pip/_internal/utils/compatibility_tags.py
- S1_Code/FRF/venv/Lib/site-packages/pip/_internal/utils/datetime.py
- S1_Code/FRF/venv/Lib/site-packages/pip/_internal/utils/deprecation.py
- S1_Code/FRF/venv/Lib/site-packages/pip/_internal/utils/direct_url_helpers.py
- S1_Code/FRF/venv/Lib/site-packages/pip/_internal/utils/distutils_args.py
- S1_Code/FRF/venv/Lib/site-packages/pip/_internal/utils/encoding.py
- S1_Code/FRF/venv/Lib/site-packages/pip/_internal/utils/entrypoints.py
- S1_Code/FRF/venv/Lib/site-packages/pip/_internal/utils/filesystem.py
- S1_Code/FRF/venv/Lib/site-packages/pip/_internal/utils/filetypes.py
- S1_Code/FRF/venv/Lib/site-packages/pip/_internal/utils/glibc.py
- S1_Code/FRF/venv/Lib/site-packages/pip/_internal/utils/hashes.py
- S1_Code/FRF/venv/Lib/site-packages/pip/_internal/utils/inject_securetransport.py
- S1_Code/FRF/venv/Lib/site-packages/pip/_internal/utils/logging.py
- S1_Code/FRF/venv/Lib/site-packages/pip/_internal/utils/misc.py
- S1_Code/FRF/venv/Lib/site-packages/pip/_internal/utils/models.py
- S1_Code/FRF/venv/Lib/site-packages/pip/_internal/utils/packaging.py
- S1_Code/FRF/venv/Lib/site-packages/pip/_internal/utils/parallel.py
- S1_Code/FRF/venv/Lib/site-packages/pip/_internal/utils/pkg_resources.py
- S1_Code/FRF/venv/Lib/site-packages/pip/_internal/utils/setuptools_build.py
- S1_Code/FRF/venv/Lib/site-packages/pip/_internal/utils/subprocess.py
- S1_Code/FRF/venv/Lib/site-packages/pip/_internal/utils/temp_dir.py
- S1_Code/FRF/venv/Lib/site-packages/pip/_internal/utils/unpacking.py
- S1_Code/FRF/venv/Lib/site-packages/pip/_internal/utils/urls.py
- S1_Code/FRF/venv/Lib/site-packages/pip/_internal/utils/virtualenv.py
- S1_Code/FRF/venv/Lib/site-packages/pip/_internal/utils/wheel.py
- S1_Code/FRF/venv/Lib/site-packages/pip/_internal/vcs/
- S1_Code/FRF/venv/Lib/site-packages/pip/_internal/vcs/__init__.py
- S1_Code/FRF/venv/Lib/site-packages/pip/_internal/vcs/bazaar.py
- S1_Code/FRF/venv/Lib/site-packages/pip/_internal/vcs/git.py
- S1_Code/FRF/venv/Lib/site-packages/pip/_internal/vcs/mercurial.py
- S1_Code/FRF/venv/Lib/site-packages/pip/_internal/vcs/subversion.py
- S1_Code/FRF/venv/Lib/site-packages/pip/_internal/vcs/versioncontrol.py
- S1_Code/FRF/venv/Lib/site-packages/pip/_internal/wheel_builder.py
- S1_Code/FRF/venv/Lib/site-packages/pip/_vendor/
- S1_Code/FRF/venv/Lib/site-packages/pip/_vendor/__init__.py
- S1_Code/FRF/venv/Lib/site-packages/pip/_vendor/appdirs.py
- S1_Code/FRF/venv/Lib/site-packages/pip/_vendor/cachecontrol/
- S1_Code/FRF/venv/Lib/site-packages/pip/_vendor/cachecontrol/__init__.py
- S1_Code/FRF/venv/Lib/site-packages/pip/_vendor/cachecontrol/_cmd.py
- S1_Code/FRF/venv/Lib/site-packages/pip/_vendor/cachecontrol/adapter.py
- S1_Code/FRF/venv/Lib/site-packages/pip/_vendor/cachecontrol/cache.py
- S1_Code/FRF/venv/Lib/site-packages/pip/_vendor/cachecontrol/caches/
- S1_Code/FRF/venv/Lib/site-packages/pip/_vendor/cachecontrol/caches/__init__.py
- S1_Code/FRF/venv/Lib/site-packages/pip/_vendor/cachecontrol/caches/file_cache.py
- S1_Code/FRF/venv/Lib/site-packages/pip/_vendor/cachecontrol/caches/redis_cache.py
- S1_Code/FRF/venv/Lib/site-packages/pip/_vendor/cachecontrol/compat.py
- S1_Code/FRF/venv/Lib/site-packages/pip/_vendor/cachecontrol/controller.py
- S1_Code/FRF/venv/Lib/site-packages/pip/_vendor/cachecontrol/filewrapper.py
- S1_Code/FRF/venv/Lib/site-packages/pip/_vendor/cachecontrol/heuristics.py
- S1_Code/FRF/venv/Lib/site-packages/pip/_vendor/cachecontrol/serialize.py
- S1_Code/FRF/venv/Lib/site-packages/pip/_vendor/cachecontrol/wrapper.py
- S1_Code/FRF/venv/Lib/site-packages/pip/_vendor/certifi/
- S1_Code/FRF/venv/Lib/site-packages/pip/_vendor/certifi/__init__.py
- S1_Code/FRF/venv/Lib/site-packages/pip/_vendor/certifi/__main__.py
- S1_Code/FRF/venv/Lib/site-packages/pip/_vendor/certifi/cacert.pem
- S1_Code/FRF/venv/Lib/site-packages/pip/_vendor/certifi/core.py
- S1_Code/FRF/venv/Lib/site-packages/pip/_vendor/chardet/
- S1_Code/FRF/venv/Lib/site-packages/pip/_vendor/chardet/__init__.py
- S1_Code/FRF/venv/Lib/site-packages/pip/_vendor/chardet/big5freq.py
- S1_Code/FRF/venv/Lib/site-packages/pip/_vendor/chardet/big5prober.py
- S1_Code/FRF/venv/Lib/site-packages/pip/_vendor/chardet/chardistribution.py
- S1_Code/FRF/venv/Lib/site-packages/pip/_vendor/chardet/charsetgroupprober.py
- S1_Code/FRF/venv/Lib/site-packages/pip/_vendor/chardet/charsetprober.py
- S1_Code/FRF/venv/Lib/site-packages/pip/_vendor/chardet/cli/
- S1_Code/FRF/venv/Lib/site-packages/pip/_vendor/chardet/cli/__init__.py
- S1_Code/FRF/venv/Lib/site-packages/pip/_vendor/chardet/cli/chardetect.py
- S1_Code/FRF/venv/Lib/site-packages/pip/_vendor/chardet/codingstatemachine.py
- S1_Code/FRF/venv/Lib/site-packages/pip/_vendor/chardet/compat.py
- S1_Code/FRF/venv/Lib/site-packages/pip/_vendor/chardet/cp949prober.py
- S1_Code/FRF/venv/Lib/site-packages/pip/_vendor/chardet/enums.py
- S1_Code/FRF/venv/Lib/site-packages/pip/_vendor/chardet/escprober.py
- S1_Code/FRF/venv/Lib/site-packages/pip/_vendor/chardet/escsm.py
- S1_Code/FRF/venv/Lib/site-packages/pip/_vendor/chardet/eucjpprober.py
- S1_Code/FRF/venv/Lib/site-packages/pip/_vendor/chardet/euckrfreq.py
- S1_Code/FRF/venv/Lib/site-packages/pip/_vendor/chardet/euckrprober.py
- S1_Code/FRF/venv/Lib/site-packages/pip/_vendor/chardet/euctwfreq.py
- S1_Code/FRF/venv/Lib/site-packages/pip/_vendor/chardet/euctwprober.py
- S1_Code/FRF/venv/Lib/site-packages/pip/_vendor/chardet/gb2312freq.py
- S1_Code/FRF/venv/Lib/site-packages/pip/_vendor/chardet/gb2312prober.py
- S1_Code/FRF/venv/Lib/site-packages/pip/_vendor/chardet/hebrewprober.py
- S1_Code/FRF/venv/Lib/site-packages/pip/_vendor/chardet/jisfreq.py
- S1_Code/FRF/venv/Lib/site-packages/pip/_vendor/chardet/jpcntx.py
- S1_Code/FRF/venv/Lib/site-packages/pip/_vendor/chardet/langbulgarianmodel.py
- S1_Code/FRF/venv/Lib/site-packages/pip/_vendor/chardet/langgreekmodel.py
- S1_Code/FRF/venv/Lib/site-packages/pip/_vendor/chardet/langhebrewmodel.py
- S1_Code/FRF/venv/Lib/site-packages/pip/_vendor/chardet/langhungarianmodel.py
- S1_Code/FRF/venv/Lib/site-packages/pip/_vendor/chardet/langrussianmodel.py
- S1_Code/FRF/venv/Lib/site-packages/pip/_vendor/chardet/langthaimodel.py
- S1_Code/FRF/venv/Lib/site-packages/pip/_vendor/chardet/langturkishmodel.py
- S1_Code/FRF/venv/Lib/site-packages/pip/_vendor/chardet/latin1prober.py
- S1_Code/FRF/venv/Lib/site-packages/pip/_vendor/chardet/mbcharsetprober.py
- S1_Code/FRF/venv/Lib/site-packages/pip/_vendor/chardet/mbcsgroupprober.py
- S1_Code/FRF/venv/Lib/site-packages/pip/_vendor/chardet/mbcssm.py
- S1_Code/FRF/venv/Lib/site-packages/pip/_vendor/chardet/metadata/
- S1_Code/FRF/venv/Lib/site-packages/pip/_vendor/chardet/metadata/__init__.py
- S1_Code/FRF/venv/Lib/site-packages/pip/_vendor/chardet/metadata/languages.py
- S1_Code/FRF/venv/Lib/site-packages/pip/_vendor/chardet/sbcharsetprober.py
- S1_Code/FRF/venv/Lib/site-packages/pip/_vendor/chardet/sbcsgroupprober.py
- S1_Code/FRF/venv/Lib/site-packages/pip/_vendor/chardet/sjisprober.py
- S1_Code/FRF/venv/Lib/site-packages/pip/_vendor/chardet/universaldetector.py
- S1_Code/FRF/venv/Lib/site-packages/pip/_vendor/chardet/utf8prober.py
- S1_Code/FRF/venv/Lib/site-packages/pip/_vendor/chardet/version.py
- S1_Code/FRF/venv/Lib/site-packages/pip/_vendor/colorama/
- S1_Code/FRF/venv/Lib/site-packages/pip/_vendor/colorama/__init__.py
- S1_Code/FRF/venv/Lib/site-packages/pip/_vendor/colorama/ansi.py
- S1_Code/FRF/venv/Lib/site-packages/pip/_vendor/colorama/ansitowin32.py
- S1_Code/FRF/venv/Lib/site-packages/pip/_vendor/colorama/initialise.py
- S1_Code/FRF/venv/Lib/site-packages/pip/_vendor/colorama/win32.py
- S1_Code/FRF/venv/Lib/site-packages/pip/_vendor/colorama/winterm.py
- S1_Code/FRF/venv/Lib/site-packages/pip/_vendor/distlib/
- S1_Code/FRF/venv/Lib/site-packages/pip/_vendor/distlib/__init__.py
- S1_Code/FRF/venv/Lib/site-packages/pip/_vendor/distlib/_backport/
- S1_Code/FRF/venv/Lib/site-packages/pip/_vendor/distlib/_backport/__init__.py
- S1_Code/FRF/venv/Lib/site-packages/pip/_vendor/distlib/_backport/misc.py
- S1_Code/FRF/venv/Lib/site-packages/pip/_vendor/distlib/_backport/shutil.py
- S1_Code/FRF/venv/Lib/site-packages/pip/_vendor/distlib/_backport/sysconfig.cfg
- S1_Code/FRF/venv/Lib/site-packages/pip/_vendor/distlib/_backport/sysconfig.py
- S1_Code/FRF/venv/Lib/site-packages/pip/_vendor/distlib/_backport/tarfile.py
- S1_Code/FRF/venv/Lib/site-packages/pip/_vendor/distlib/compat.py
- S1_Code/FRF/venv/Lib/site-packages/pip/_vendor/distlib/database.py
- S1_Code/FRF/venv/Lib/site-packages/pip/_vendor/distlib/index.py
- S1_Code/FRF/venv/Lib/site-packages/pip/_vendor/distlib/locators.py
- S1_Code/FRF/venv/Lib/site-packages/pip/_vendor/distlib/manifest.py
- S1_Code/FRF/venv/Lib/site-packages/pip/_vendor/distlib/markers.py
- S1_Code/FRF/venv/Lib/site-packages/pip/_vendor/distlib/metadata.py
[truncated: 466 more entries]
