# Supplementary material for: Distinguishing shadows from surface boundaries using local achromatic cues
Source: PLoS Comput Biol. 2022 Sep 14;18(9):e1010473. doi: 10.1371/journal.pcbi.1010473 (PMC9512248; doi:10.1371/journal.pcbi.1010473)
Supplement: S1 Code — (ZIP) [file pcbi.1010473.s022.zip › S1_Code/FRF/frf_model_8_-2_1/keras_metadata.pb]

ø
root"_tf_keras_model*Ø
{"name": "frf_class_model", "trainable": true, "expects_training_arg": false, "dtype": "float32", "batch_input_shape": null, "must_restore_from_config": false, "class_name": "FRFClass", "config": {"layer was saved without config": true}, "is_graph_network": false, "full_save_spec": {"class_name": "__tuple__", "items": [[{"class_name": "TypeSpec", "type_spec": "tf.TensorSpec", "serialized": [{"class_name": "TensorShape", "items": [null, 40, 40]}, "float32", "input_1"]}], {}]}, "save_spec": {"class_name": "TypeSpec", "type_spec": "tf.TensorSpec", "serialized": [{"class_name": "TensorShape", "items": [null, 40, 40]}, "float32", "input_1"]}, "keras_version": "2.6.0", "backend": "tensorflow", "model_config": {"class_name": "FRFClass"}, "training_config": {"loss": {"class_name": "BinaryCrossentropy", "config": {"reduction": "auto", "name": "binary_crossentropy", "from_logits": true, "label_smoothing": 0, "axis": -1}, "shared_object_id": 0}, "metrics": [[{"class_name": "BinaryAccuracy", "config": {"name": "binary_accuracy", "dtype": "float32", "threshold": 0.5}, "shared_object_id": 1}]], "weighted_metrics": null, "loss_weights": null, "optimizer_config": {"class_name": "Adam", "config": {"name": "Adam", "learning_rate": 9.999999747378752e-05, "decay": 0.0, "beta_1": 0.8999999761581421, "beta_2": 0.9990000128746033, "epsilon": 1e-07, "amsgrad": false}}}}2
É	root.oneConv"_tf_keras_layer*Ÿ	{"name": "conv_layer", "trainable": false, "expects_training_arg": false, "dtype": "float32", "batch_input_shape": null, "stateful": false, "must_restore_from_config": false, "class_name": "Conv2D", "config": {"name": "conv_layer", "trainable": false, "dtype": "float32", "filters": 72, "kernel_size": {"class_name": "__tuple__", "items": [32, 32]}, "strides": {"class_name": "__tuple__", "items": [1, 1]}, "padding": "same", "data_format": "channels_last", "dilation_rate": {"class_name": "__tuple__", "items": [1, 1]}, "groups": 1, "activation": "relu", "use_bias": false, "kernel_initializer": "my_init", "bias_initializer": {"class_name": "Zeros", "config": {}, "shared_object_id": 2}, "kernel_regularizer": {"class_name": "L2", "config": {"l2": 0.009999999776482582}, "shared_object_id": 3}, "bias_regularizer": null, "activity_regularizer": null, "kernel_constraint": null, "bias_constraint": null}, "shared_object_id": 4, "input_spec": {"class_name": "InputSpec", "config": {"dtype": null, "shape": null, "ndim": null, "max_ndim": null, "min_ndim": 4, "axes": {"-1": 1}}, "shared_object_id": 5}, "build_input_shape": {"class_name": "TensorShape", "items": [50944, 40, 40, 1]}}2
¬root.maxPool"_tf_keras_layer*‚{"name": "max_pool_layer", "trainable": true, "expects_training_arg": false, "dtype": "float32", "batch_input_shape": null, "stateful": false, "must_restore_from_config": false, "class_name": "MaxPooling2D", "config": {"name": "max_pool_layer", "trainable": true, "dtype": "float32", "pool_size": {"class_name": "__tuple__", "items": [8, 8]}, "padding": "valid", "strides": {"class_name": "__tuple__", "items": [8, 8]}, "data_format": "channels_last"}, "shared_object_id": 6, "input_spec": {"class_name": "InputSpec", "config": {"dtype": null, "shape": null, "ndim": 4, "max_ndim": null, "min_ndim": null, "axes": {}}, "shared_object_id": 7}}2
¸root.hidden_dense"_tf_keras_layer*‰{"name": "hidden_dense", "trainable": true, "expects_training_arg": false, "dtype": "float32", "batch_input_shape": null, "stateful": false, "must_restore_from_config": false, "class_name": "Dense", "config": {"name": "hidden_dense", "trainable": true, "dtype": "float32", "units": 8, "activation": "relu", "use_bias": true, "kernel_initializer": {"class_name": "RandomNormal", "config": {"mean": 0.0, "stddev": 0.05, "seed": null}, "shared_object_id": 8}, "bias_initializer": {"class_name": "Zeros", "config": {}, "shared_object_id": 9}, "kernel_regularizer": {"class_name": "L2", "config": {"l2": 0.009999999776482582}, "shared_object_id": 10}, "bias_regularizer": null, "activity_regularizer": null, "kernel_constraint": null, "bias_constraint": null}, "shared_object_id": 11, "input_spec": {"class_name": "InputSpec", "config": {"dtype": null, "shape": null, "ndim": null, "max_ndim": null, "min_ndim": 2, "axes": {"-1": 1800}}, "shared_object_id": 12}, "build_input_shape": {"class_name": "TensorShape", "items": [50944, 1800]}}2
æroot.output_dense"_tf_keras_layer*·{"name": "output_dense", "trainable": true, "expects_training_arg": false, "dtype": "float32", "batch_input_shape": null, "stateful": false, "must_restore_from_config": false, "class_name": "Dense", "config": {"name": "output_dense", "trainable": true, "dtype": "float32", "units": 1, "activation": "linear", "use_bias": true, "kernel_initializer": {"class_name": "RandomNormal", "config": {"mean": 0.0, "stddev": 0.05, "seed": null}, "shared_object_id": 13}, "bias_initializer": {"class_name": "Zeros", "config": {}, "shared_object_id": 14}, "kernel_regularizer": null, "bias_regularizer": null, "activity_regularizer": null, "kernel_constraint": null, "bias_constraint": null}, "shared_object_id": 15, "input_spec": {"class_name": "InputSpec", "config": {"dtype": null, "shape": null, "ndim": null, "max_ndim": null, "min_ndim": 2, "axes": {"-1": 8}}, "shared_object_id": 16}, "build_input_shape": {"class_name": "TensorShape", "items": [50944, 8]}}2
¹>root.keras_api.metrics.0"_tf_keras_metric*‚{"class_name": "Mean", "name": "loss", "dtype": "float32", "config": {"name": "loss", "dtype": "float32"}, "shared_object_id": 17}2
ê?root.keras_api.metrics.1"_tf_keras_metric*³{"class_name": "BinaryAccuracy", "name": "binary_accuracy", "dtype": "float32", "config": {"name": "binary_accuracy", "dtype": "float32", "threshold": 0.5}, "shared_object_id": 1}2
