# Supplementary material for: Distinguishing shadows from surface boundaries using local achromatic cues
Source: PLoS Comput Biol. 2022 Sep 14;18(9):e1010473. doi: 10.1371/journal.pcbi.1010473 (PMC9512248; doi:10.1371/journal.pcbi.1010473)
Supplement: S1 Code — (ZIP) [file pcbi.1010473.s022.zip › S1_Code/FRF/frf_model_train2.py]

"""
File: frf_model_train2.py
Call: frf_model_train2.py <train_data_str> <num_hidden> <test_fold> <l2> <output model>
Auth: C. DiMattina
Desc: This program defines and trains an FRF model with varying numbers of hidden units
"""

import sys
import tensorflow as tf
from tensorflow import keras
import numpy as np
import random

tf.random.set_seed(0)
np.random.seed(0)
random.seed(0)

from dataset_KFold import KFoldDataset
from load_dataset import LoadDataset
from Scripts.prep_dataset import PrepDataset

from frf_class_model import FRFClass

# Set random seeds for reproducible results --- only works in CPU environment

learning_rate       = 0.0001
batch_size          = 500
num_epochs          = 20
num_folds           = 5
pool_size           = (8,8)
strides             = (8,8)

train_data_in       = sys.argv[1]
num_hidden          = int(sys.argv[2])
test_fold           = int(sys.argv[3])
l2                  = pow(10.0,int(sys.argv[4]))
save_dir            = sys.argv[5]

if train_data_in== "EDGE":
    dir_path = "..\\CV_SHAD_EDGE_BYIM\\GRY\\40x40\\Fold_"
elif train_data_in == "CSHD":
    dir_path = "..\\CV_SHAD_CSHD_BYIM\\GRY\\40x40\\Fold_"
else:
    print("!!!ERROR!!! Invalid data...")
    exit(0)

print("...gabor_model_train2.py...")
print("...")
print("...inputs...")
print("...train file      : " + dir_path)
print("...hidden units    : " + str(num_hidden))
print("...holdback fold   : " + str(test_fold))
print("...l2 penalty      : " + str(l2))
print("...")
print("...save as         : " + save_dir)
print("...")


x_all = np.zeros((0, 1600))
y_all = np.zeros((0, 2))

for i in range(num_folds):  # num folds
    fold_path = dir_path + str(i + 1) + "\\"
    ld = LoadDataset(fold_path)
    (x, y) = ld.load_dataset()

    x_all = np.append(x_all, x, axis=0)
    y_all = np.append(y_all, y, axis=0)

kfold = KFoldDataset((x_all, y_all), num_folds=5)
(x_train, y_train), (x_test, y_test) =  kfold.make_folds()
(x_train_fold, y_train_fold), (x_test_fold, y_test_fold) = PrepDataset(x_train, y_train, x_test, y_test, test_fold).prep_epoch_data()

y_train_fold = y_train_fold[:,1]
y_test_fold  = y_test_fold[:,1]


model = FRFClass(l2=l2, num_hidden=num_hidden, pool_size= pool_size, strides=strides)
print("...model initialized...")
model.compile(optimizer=keras.optimizers.Adam(learning_rate=learning_rate),
              loss=keras.losses.BinaryCrossentropy(from_logits=True),
              metrics=[keras.metrics.BinaryAccuracy()])
print("...model compiled...")
input_shape = x_train_fold.shape
model.build(input_shape)
model.summary()


history = model.fit(x_train_fold, y_train_fold, batch_size=batch_size, epochs=num_epochs, verbose=1)

print("...EVALUATING MODEL ON TEST BATCH...")
test_scores = model.evaluate(x_test_fold, y_test_fold, verbose=1)
print("Test loss     : ", test_scores[0])
print("Test accuracy : ", test_scores[1])

# save the model
model.save(save_dir)
print("...model saved...")
