# Supplementary material for: Distinguishing shadows from surface boundaries using local achromatic cues
Source: PLoS Comput Biol. 2022 Sep 14;18(9):e1010473. doi: 10.1371/journal.pcbi.1010473 (PMC9512248; doi:10.1371/journal.pcbi.1010473)
Supplement: S1 Code — (ZIP) [file pcbi.1010473.s022.zip › S1_Code/FRF/venv/pyvenv.cfg]

home = C:\Users\cdima\AppData\Local\Microsoft\WindowsApps\PythonSoftwareFoundation.Python.3.9_qbz5n2kfra8p0
implementation = CPython
version_info = 3.9.13.final.0
virtualenv = 20.4.7
include-system-site-packages = false
version = 3.9.13
