# Supplementary material for: Distinguishing shadows from surface boundaries using local achromatic cues
Source: PLoS Comput Biol. 2022 Sep 14;18(9):e1010473. doi: 10.1371/journal.pcbi.1010473 (PMC9512248; doi:10.1371/journal.pcbi.1010473)
Supplement: S1 Code — (ZIP) [file pcbi.1010473.s022.zip › S1_Code/FRF/venv/Scripts/activate.bat]

@echo off

set "VIRTUAL_ENV=C:\Users\cdima\OneDrive - Florida Gulf Coast University\KERAS\FGCU_CV_Research\PCB\venv"

if defined _OLD_VIRTUAL_PROMPT (
    set "PROMPT=%_OLD_VIRTUAL_PROMPT%"
) else (
    if not defined PROMPT (
        set "PROMPT=$P$G"
    )
    if not defined VIRTUAL_ENV_DISABLE_PROMPT (
        set "_OLD_VIRTUAL_PROMPT=%PROMPT%"
    )
)
if not defined VIRTUAL_ENV_DISABLE_PROMPT (
    set "ENV_PROMPT="
    if NOT DEFINED ENV_PROMPT (
        for %%d in ("%VIRTUAL_ENV%") do set "ENV_PROMPT=(%%~nxd) "
    )
    )
    set "PROMPT=%ENV_PROMPT%%PROMPT%"
)

REM Don't use () to avoid problems with them in %PATH%
if defined _OLD_VIRTUAL_PYTHONHOME goto ENDIFVHOME
    set "_OLD_VIRTUAL_PYTHONHOME=%PYTHONHOME%"
:ENDIFVHOME

set PYTHONHOME=

REM if defined _OLD_VIRTUAL_PATH (
if not defined _OLD_VIRTUAL_PATH goto ENDIFVPATH1
    set "PATH=%_OLD_VIRTUAL_PATH%"
:ENDIFVPATH1
REM ) else (
if defined _OLD_VIRTUAL_PATH goto ENDIFVPATH2
    set "_OLD_VIRTUAL_PATH=%PATH%"
:ENDIFVPATH2

set "PATH=%VIRTUAL_ENV%\Scripts;%PATH%"
