# Supplementary material for: Distinguishing shadows from surface boundaries using local achromatic cues
Source: PLoS Comput Biol. 2022 Sep 14;18(9):e1010473. doi: 10.1371/journal.pcbi.1010473 (PMC9512248; doi:10.1371/journal.pcbi.1010473)
Supplement: S1 Code — (ZIP) [file pcbi.1010473.s022.zip › S1_Code/FRF/venv/Scripts/deactivate.bat]

@echo off

set VIRTUAL_ENV=

REM Don't use () to avoid problems with them in %PATH%
if not defined _OLD_VIRTUAL_PROMPT goto ENDIFVPROMPT
    set "PROMPT=%_OLD_VIRTUAL_PROMPT%"
    set _OLD_VIRTUAL_PROMPT=
:ENDIFVPROMPT

if not defined _OLD_VIRTUAL_PYTHONHOME goto ENDIFVHOME
    set "PYTHONHOME=%_OLD_VIRTUAL_PYTHONHOME%"
    set _OLD_VIRTUAL_PYTHONHOME=
:ENDIFVHOME

if not defined _OLD_VIRTUAL_PATH goto ENDIFVPATH
    set "PATH=%_OLD_VIRTUAL_PATH%"
    set _OLD_VIRTUAL_PATH=
:ENDIFVPATH
