# Supplementary material for: Distinguishing shadows from surface boundaries using local achromatic cues
Source: PLoS Comput Biol. 2022 Sep 14;18(9):e1010473. doi: 10.1371/journal.pcbi.1010473 (PMC9512248; doi:10.1371/journal.pcbi.1010473)
Supplement: S1 Code — (ZIP) [file pcbi.1010473.s022.zip › S1_Code/GFB/gabor_class_model.py]

"""
File:   gabor_class_model.py
Auth:   C. DiMattina @ FGCU
Desc:   Keras model which works on the outputs of a set of fixed first-stage Gabor
        filters resembling V1 simple cells
"""
from tensorflow.keras import layers
from tensorflow import keras
import tensorflow as tf
from scipy.io import loadmat
import numpy as np

def my_init(shape, dtype):
    init = loadmat('./Filters/filters_concat_8_16_32.mat')['filter_mat']
    return tf.Variable(init,dtype=float)


class GaborClass(keras.Model):

    def __init__(self, pool_size, strides, l2, name="gabor_class_model"):
        super(GaborClass, self).__init__(name=name)

        self.num_outputs    = 1
        self.filters        = 72
        self.kernel_size    = (32, 32)
        self.pool_size      = pool_size
        self.strides        = strides
        self.l2             = l2  # L2 weight penalty

        self.oneConv        = layers.Conv2D(self.filters, self.kernel_size, kernel_initializer=my_init,
                                    kernel_regularizer=tf.keras.regularizers.l2(l2), activation = "relu",
                                    use_bias =False, trainable=False, padding = "same")
        self.maxPool        = layers.MaxPool2D(pool_size=self.pool_size, strides=self.strides)
        self.output_dense   = layers.Dense(units=self.num_outputs, kernel_regularizer=tf.keras.regularizers.l2(l2))

    @tf.function
    def call(self, inputs):
        x       = tf.expand_dims(inputs, axis=3)
        x       = self.oneConv(x)
        x       = self.maxPool(x)
        x       = tf.reshape(x, shape=(-1, x.shape[1]*x.shape[2]*x.shape[3]))
        out     = self.output_dense(x)
        return out
